# Supplementary material for: Gene Expression Profiles of Human Mesenchymal Stromal Cells Derived from Wharton’s Jelly and Amniotic Membrane before and after Osteo-Induction Using NanoString Platform
Source: Curr Issues Mol Biol. 2022 Sep 14;44(9):4240–54. doi: 10.3390/cimb44090291 (PMC9497674; doi:10.3390/cimb44090291)
Supplement: Supplementary file 1 [file cimb-44-00291-s001.zip]

Archive with 1 entries (1 files):
- cimb-1835023-supplementary.pdf
